# Supplementary material for: Differential contribution of TrkB and p75NTR to BDNF-dependent self-renewal, proliferation, and differentiation of adult neural stem cells
Source: Front Mol Neurosci. 2023 Dec 22;16:1271820. doi: 10.3389/fnmol.2023.1271820 (PMC10770873; doi:10.3389/fnmol.2023.1271820)
Supplement: Supplementary file 1 [file Table_1.XLSX]

## Sheet: Dcx
		NSCs (Fig. 2A)
		BDNF 0	BDNF 10	BDNF 50
	Culture 1	0.486033		1.53835
	Culture 2	1.51397		4.45067
	Culture 3	1	1.56354	1.6911
	Culture 4	0.336367	0.285904
	Culture 5	1.66363	1.65439
	Culture 6	0.461524	0.480903	0.756662
	Culture 7	1.53848	2.19327	1.59879

## Sheet: Nes
		NSCs (Fig. 2B)
		BDNF 0	BDNF 10	BDNF 50
	Culture 1	1	1.25786
	Culture 2	0.446321	0.487999
	Culture 3	1.73497	1.53405
	Culture 4	0.818707	0.981477
	Culture 5	0.528485	0.564344	0.688936
	Culture 6	1.47151	1.7731	2.0216
	Culture 7	0.84094		1.24496
	Culture 8	1.15906		1.14206

## Sheet: Olig2
		NSCs (Fig. 2A)
		BDNF 0	BDNF 10	BDNF 50
	Culture 1	0.831157	0.959565	0.953285
	Culture 2	1.16884	1.17533	1.21172
	Culture 3	1.07671	0.916576
	Culture 4	1.12843	1.35286
	Culture 5	0.810443	0.69745
	Culture 6	0.759046		2.43044
	Culture 7	1.24095		3.07846

## Sheet: p75NTR
		NSCs (Fig. 3A)
		BDNF 0	BDNF 10	BDNF 50
	Culture 1	0.0141224	0.015436	0.0377787
	Culture 2	0.0070076	0.00844384	0.0259894
	Culture 3	0.00976957	0.0255462	0.0218813
	Culture 4	0.0140448	0.0152707	0.0275641
		Prolieration and differentiation (Fig. 3C)
		NSCs	2 DIV	7 DIV
	Culture 1	0.0173716	0.00917763	0.0724282
	Culture 2	0.0114777	0.0911524	0.127707
	Culture 3	0.0178301	0.0472356	0.0642244
		NSCs (Fig. 3D)
		BDNF 0	BDNF 50	BDNF 50 + TrkB-i	BDNF 50 + p75-i
	Culture 1	0.0152536	0.0164926	0.0109466	0.0060907
	Culture 2	0.0133616	0.0194017	0.0313983	0.0070289
	Culture 3	0.0128297	0.0059971	0.0063838	0.0038242
	Culture 4	0.0136456	0.0290466	0.0417715	0.0194657
	Culture 5	0.0141224	0.0377787
	Culture 6	0.0070076	0.0259894
	Culture 7	0.0086173	0.0371338

## Sheet: S100b
		NSCs (Fig. 2A)
		BDNF 0	BDNF 10	BDNF 50
	Culture 1	0.691931		1.12083
	Culture 2	1.30807		1.30807
	Culture 3	1.07823	0.969855	0.706869
	Culture 4	0.92177	0.598773	0.410919
	Culture 5	1.02748	1.14669
	Culture 6	0.972525	1.04465

## Sheet: TrkB FL
		NSCs (Fig. 3A)
		BDNF 0	BDNF 10	BDNF 50
	Culture 1	0.0137444	0.0197824	0.0225601
	Culture 2	0.0204074	0.031202	0.0271545
	Culture 3	0.0357681	0.0440018	0.0407147
	Culture 4	0.0256774	0.030996
		Prolieration and differentiation (Fig. 3C)
		NSCs	2 DIV	7 DIV
	Culture 1	0.0155667	0.0106616	0.3137
	Culture 2	0.0127021	0.0171366	0.279163
	Culture 3	0.0123658	0.0107107	0.273861

## Sheet: TrkB.T
		NSCs (Fig. 3A)
		BDNF 0	BDNF 10	BDNF 50
	Culture 1	0.110122	0.119934	0.144843
	Culture 2	0.0803991	0.101999	0.12822
	Culture 3	0.0841862	0.145599	0.125147
	Culture 4	0.106595	0.119945	0.124708
	Culture 5	0.095054	0.137267	0.112141
		Prolieration and differentiation (Fig. 3C)
		NSCs	2 DIV	7 DIV
	Culture 1	0.0911818	0.168903	3.49505
	Culture 2	0.0372233	0.20392	2.50429
	Culture 3	0.0594591	0.123877	2.18968
